# Supplementary material for: COVID-19 Pandemic Related Research in Africa: Bibliometric Analysis of Scholarly Output, Collaborations and Scientific Leadership
Source: Int J Environ Res Public Health. 2021 Jul 7;18(14):7273. doi: 10.3390/ijerph18147273 (PMC8308093; doi:10.3390/ijerph18147273)
Supplement: Supplementary file 1 [file ijerph-18-07273-s001.zip]

Archive with 1 entries (1 files):
- ijerph-1226533-CA-supplementary.pdf
